# Supplementary material for: Microbial Communities in Standing Dead Trees in Ghost Forests are Largely Aerobic, Saprophytic, and Methanotrophic
Source: Curr Microbiol. 2024 Jun 19;81(8):229. doi: 10.1007/s00284-024-03767-w (PMC11186919; doi:10.1007/s00284-024-03767-w)
Supplement: Supplementary file 2 — Supplementary file2 (XLSX 42 KB) [file 284_2024_3767_MOESM2_ESM.xlsx]

## Sheet: Snag 1
R231 Average	Phylum	Class	Order	Family	Genus	Relevant Info	Citation
0.0330512	Acidobacteria	Acidobacteriia	Acidobacteriales	Acidobacteriaceae_(Subgroup_1)	NA	-
0.0212553	Actinobacteria	Actinobacteria	Frankiales	Acidothermaceae	Acidothermus	acidophilic, cellulolytic, aerobic bacteria	Mohagheghi et al (1986) Int J Syst Bacteriol v. 336, p. 435-443
0.020287	Acidobacteria	Acidobacteriia	Solibacterales	Solibacteraceae_(Subgroup_3)	Bryobacter	strictly aerobic, acidotolerant, preferred growth substrates are sugars released from decomp of Sphagnum moss	Kulichevskaya et al. (2010) Int J Syst Evol Microbiol v. 60, p. 301-306
0.0191629	Actinobacteria	Actinobacteria	Frankiales	Acidothermaceae	Acidothermus	acidophilic, cellulolytic, aerobic bacteria	Mohagheghi et al (1986) Int J Syst Bacteriol v. 336, p. 435-443
0.0161376	Acidobacteria	Acidobacteriia	Acidobacteriales	Acidobacteriaceae_(Subgroup_1)	Granulicella	aerobic, capable of hydrolyzing pectin, xylan, laminarin, lichenan, and starch, acidophilic	Pankratov and Dedysh (2010) Int J Syst Bacteriol v. 60, p. 2951-2959
0.0154089	Acidobacteria	Acidobacteriia	Acidobacteriales	Acidobacteriaceae_(Subgroup_1)	Bryocella	acidophilic; co-cultured with methanotrophs; preferred growth substrates are heteropolysaccharides of plant and microbial origin, such as pectin, lichenan, fucoidan, and gellan gum	Dedysh et al. (2012) Int J Syst and Evol Microbiol v. 62, p. 654-664
0.0152839	Acidobacteria	Acidobacteriia	Acidobacteriales	Acidobacteriaceae_(Subgroup_1)	Bryocella	acidophilic; co-cultured with methanotrophs; preferred growth substrates are heteropolysaccharides of plant and microbial origin, such as pectin, lichenan, fucoidan, and gellan gum	Dedysh et al. (2012) Int J Syst and Evol Microbiol v. 62, p. 654-664
0.0151191	Acidobacteria	Acidobacteriia	Acidobacteriales	Acidobacteriaceae_(Subgroup_1)	Edaphobacter	acidophilic; many isolates from soil; one E. aggregans was isolated from a co-culture with methanotrophs	Want et al (2016), Xia et al (2018), Koch et al (2008), Belova et al (2018)
0.0142342	Actinobacteria	Actinobacteria	Corynebacteriales	Mycobacteriaceae	Mycobacterium	have been isolated from plants, most often with rhizospheres, less frequent in stems/seeds	Bouam et al (2018) Scientific Reports, v. 8, 9309
0.0139153	Actinobacteria	Acidimicrobiia	IMCC26256	NA	NA	-
0.0109206	Acidobacteria	Acidobacteriia	Acidobacteriales	Acidobacteriaceae_(Subgroup_1)	Granulicella	aerobic, capable of hydrolyzing pectin, xylan, laminarin, lichenan, and starch, acidophilic	Pankratov and Dedysh (2010) Int J Syst Bacteriol v. 60, p. 2951-2959
0.0108735	Actinobacteria	Thermoleophilia	Solirubrobacterales	Solirubrobacteraceae	Conexibacter	aerobic, one species C. arvalis can degrade aesculin, a glycoside found in some trees	Monciardini et al (2003), Seki et al (2012) Int J Syst Evol Microbiol
0.0107469	Acidobacteria	Acidobacteriia	Acidobacteriales	Acidobacteriaceae_(Subgroup_1)	NA	-
0.0105346	Planctomycetes	Phycisphaerae	Tepidisphaerales	WD2101_soil_group	NA	-
0.010082	Actinobacteria	Actinobacteria	Frankiales	Acidothermaceae	Acidothermus	acidophilic, cellulolytic, aerobic bacteria	Mohagheghi et al (1986) Int J Syst Bacteriol v. 336, p. 435-443
0.00965527	Acidobacteria	Acidobacteriia	Acidobacteriales	Acidobacteriaceae_(Subgroup_1)	Bryocella	acidophilic; co-cultured with methanotrophs; preferred growth substrates are heteropolysaccharides of plant and microbial origin, such as pectin, lichenan, fucoidan, and gellan gum	Dedysh et al. (2012) Int J Syst and Evol Microbiol v. 62, p. 654-664
0.009342	Acidobacteria	Acidobacteriia	Acidobacteriales	Acidobacteriaceae_(Subgroup_1)	Granulicella	aerobic, capable of hydrolyzing pectin, xylan, laminarin, lichenan, and starch, acidophilic	Pankratov and Dedysh (2010) Int J Syst Bacteriol v. 60, p. 2951-2959
0.00913843	Proteobacteria	Alphaproteobacteria	Acetobacterales	Acetobacteraceae	NA	-
0.00892498	Acidobacteria	Acidobacteriia	Acidobacteriales	Acidobacteriaceae_(Subgroup_1)	Bryocella	acidophilic; co-cultured with methanotrophs; preferred growth substrates are heteropolysaccharides of plant and microbial origin, such as pectin, lichenan, fucoidan, and gellan gum	Dedysh et al. (2012) Int J Syst and Evol Microbiol v. 62, p. 654-664
0.00865748	Actinobacteria	Thermoleophilia	Solirubrobacterales	Solirubrobacteraceae	Conexibacter	aerobic, one species C. arvalis can degrade aesculin, a glycoside found in some trees	Monciardini et al (2003), Seki et al (2012) Int J Syst Evol Microbiol

## Sheet: Snag 2
R242 Average	Phylum	Class	Order	Family	Genus	Relevant Info	Citation
0.0913148	Proteobacteria	Gammaproteobacteria	Betaproteobacteriales	Burkholderiaceae	Mycoavidus	aerobic or microaerophilic; endohyphal bacterium supporting presence/importance of fungi in rotting wood	Ohshima et al (2016) Int J Syst Evol Microbiol v. 66, p. 2052-2057
0.0304051	Acidobacteria	Acidobacteriia	Acidobacteriales	Acidobacteriaceae_(Subgroup_1)	Edaphobacter	acidophilic; many isolates from soil; one E. aggregans was isolated from a co-culture with methanotrophs	Want et al (2016), Xia et al (2018), Koch et al (2008), Belova et al (2018)
0.0238406	Actinobacteria	Actinobacteria	Frankiales	Acidothermaceae	Acidothermus	acidophilic, cellulolytic, aerobic bacteria	Mohagheghi et al (1986) Int J Syst Bacteriol v. 336, p. 435-443
0.016371	Acidobacteria	Acidobacteriia	Acidobacteriales	Acidobacteriaceae_(Subgroup_1)	Acidipila	aerobic, acidophilic, isolated from acid mine drainage and acid soil	Okamura et al (2011) FEMS Microbiol Letters, v. 317, p. 138-142
0.0148696	Proteobacteria	Alphaproteobacteria	Rhizobiales	Beijerinckiaceae	Methylovirgula	known methylotroph; methanotroph, isolated from decaying wood	Vorob'ev et al (2019) Int J Syst Evol Microb v. 59 p. 2538-2545; Gwak et al (2022) PNAS v. 119 e2114799119
0.0115248	Proteobacteria	Alphaproteobacteria	Elsterales	NA	NA	-
0.00927282	Proteobacteria	Alphaproteobacteria	Acetobacterales	Acetobacteraceae	Acidisphaera	aerobic, acidophilic, produce BChl (phototroph), isolated from acidic hot springs and mine drainage	Hiraishi et al (2000) Int J Syst Evol Microbiol, v. 50, p.1539-1546
0.00874515	Acidobacteria	Acidobacteriia	Solibacterales	Solibacteraceae_(Subgroup_3)	Bryobacter	strictly aerobic, acidotolerant, preferred growth substrates are sugars released from decomp of Sphagnum moss	Kulichevskaya et al. (2010) Int J Syst Evol Microbiol v. 60, p. 301-306
0.00824419	Acidobacteria	Acidobacteriia	Acidobacteriales	Acidobacteriaceae_(Subgroup_1)	NA	-
0.00725859	Proteobacteria	Alphaproteobacteria	Acetobacterales	Acetobacteraceae	Acidisoma	acidophilic, two species were isolated from rotting wood (A. silvae and A. cellulosilytica) and can degrade starch, pectin, and cellulose, other two were isolated from wetlands	Mieszkin et al (2021) Microorganisms, Belova et al (2009) Int J Syst Evol Microbiol
0.00718045	Proteobacteria	Alphaproteobacteria	Acetobacterales	Acetobacteraceae	Acidisoma	acidophilic, two species were isolated from rotting wood (A. silvae and A. cellulosilytica) and can degrade starch, pectin, and cellulose, other two were isolated from wetlands	Mieszkin et al (2021) Microorganisms, Belova et al (2009) Int J Syst Evol Microbiol
0.00687	Acidobacteria	Acidobacteriia	Acidobacteriales	Acidobacteriaceae_(Subgroup_1)	Edaphobacter	acidophilic; many isolates from soil; one E. aggregans was isolated from a co-culture with methanotrophs	Want et al (2016), Xia et al (2018), Koch et al (2008), Belova et al (2018)
0.00668969	Actinobacteria	Actinobacteria	Frankiales	Acidothermaceae	Acidothermus	acidophilic, cellulolytic, aerobic bacteria	Mohagheghi et al (1986) Int J Syst Bacteriol v. 336, p. 435-443
0.00615043	Acidobacteria	Acidobacteriia	Acidobacteriales	Acidobacteriaceae_(Subgroup_1)	Acidipila	aerobic, acidophilic, isolated from acid mine drainage and acid soil	Okamura et al (2011) FEMS Microbiol Letters, v. 317, p. 138-142
0.00606466	Actinobacteria	Actinobacteria	Frankiales	Acidothermaceae	Acidothermus	acidophilic, cellulolytic, aerobic bacteria	Mohagheghi et al (1986) Int J Syst Bacteriol v. 336, p. 435-443
0.00599693	Acidobacteria	Acidobacteriia	Acidobacteriales	Acidobacteriaceae_(Subgroup_1)	Bryocella	acidophilic; co-cultured with methanotrophs; preferred growth substrates are heteropolysaccharides of plant and microbial origin, such as pectin, lichenan, fucoidan, and gellan gum	Dedysh et al. (2012) Int J Syst and Evol Microbiol v. 62, p. 654-664
0.00594568	Proteobacteria	Alphaproteobacteria	Acetobacterales	Acetobacteraceae	Acidisphaera	aerobic, acidophilic, produce BChl (phototroph), isolated from acidic hot springs and mine drainage	Hiraishi et al (2000) Int J Syst Evol Microbiol, v. 50, p.1539-1546
0.00581847	Proteobacteria	Alphaproteobacteria	Acetobacterales	Acetobacteraceae	Acidisoma	acidophilic, two species were isolated from rotting wood (A. silvae and A. cellulosilytica) and can degrade starch, pectin, and cellulose, other two were isolated from wetlands	Mieszkin et al (2021) Microorganisms, Belova et al (2009) Int J Syst Evol Microbiol
0.00575195	Actinobacteria	Thermoleophilia	Solirubrobacterales	Solirubrobacteraceae	Conexibacter	aerobic, one species C. arvalis can degrade aesculin, a glycoside found in some trees	Monciardini et al (2003), Seki et al (2012) Int J Syst Evol Microbiol
0.00557151	Acidobacteria	Acidobacteriia	Acidobacteriales	Acidobacteriaceae_(Subgroup_1)	Acidipila	aerobic, acidophilic, isolated from acid mine drainage and acid soil	Okamura et al (2011) FEMS Microbiol Letters, v. 317, p. 138-142

## Sheet: Snag 3
R264 Average	Phylum	Class	Order	Family	Genus	Relevant Info	Citation
0.0371295	Acidobacteria	Acidobacteriia	Acidobacteriales	Acidobacteriaceae_(Subgroup_1)	Edaphobacter	acidophilic; many isolates from soil; one E. aggregans was isolated from a co-culture with methanotrophs	Want et al (2016), Xia et al (2018), Koch et al (2008), Belova et al (2018)
0.021378	Actinobacteria	Actinobacteria	Frankiales	Acidothermaceae	Acidothermus	acidophilic, cellulolytic, aerobic bacteria	Mohagheghi et al (1986) Int J Syst Bacteriol v. 336, p. 435-443
0.0177829	Acidobacteria	Acidobacteriia	Solibacterales	Solibacteraceae_(Subgroup_3)	Bryobacter	strictly aerobic, acidotolerant, preferred growth substrates are sugars released from decomp of Sphagnum moss	Kulichevskaya et al. (2010) Int J Syst Evol Microbiol v. 60, p. 301-306
0.0142277	Planctomycetes	Phycisphaerae	Tepidisphaerales	WD2101_soil_group	NA	-
0.0116881	Actinobacteria	Actinobacteria	Corynebacteriales	Mycobacteriaceae	Mycobacterium	have been isolated from plants, most often with rhizospheres, less frequent in stems/seeds	Bouam et al (2018) Scientific Reports, v. 8, 9309
0.0116207	Actinobacteria	Actinobacteria	Frankiales	Acidothermaceae	Acidothermus	acidophilic, cellulolytic, aerobic bacteria	Mohagheghi et al (1986) Int J Syst Bacteriol v. 336, p. 435-443
0.0111258	Actinobacteria	Acidimicrobiia	IMCC26256	NA	NA	-
0.0105097	Acidobacteria	Acidobacteriia	Acidobacteriales	Acidobacteriaceae_(Subgroup_1)	Granulicella	aerobic, capable of hydrolyzing pectin, xylan, laminarin, lichenan, and starch, acidophilic	Pankratov and Dedysh (2010) Int J Syst Bacteriol v. 60, p. 2951-2959
0.00983912	Actinobacteria	Actinobacteria	Frankiales	Acidothermaceae	Acidothermus	acidophilic, cellulolytic, aerobic bacteria	Mohagheghi et al (1986) Int J Syst Bacteriol v. 336, p. 435-443
0.00971147	Actinobacteria	Actinobacteria	Frankiales	Acidothermaceae	Acidothermus	acidophilic, cellulolytic, aerobic bacteria	Mohagheghi et al (1986) Int J Syst Bacteriol v. 336, p. 435-443
0.00902856	Acidobacteria	Acidobacteriia	Acidobacteriales	Acidobacteriaceae_(Subgroup_1)	Bryocella	acidophilic; co-cultured with methanotrophs; preferred growth substrates are heteropolysaccharides of plant and microbial origin, such as pectin, lichenan, fucoidan, and gellan gum	Dedysh et al. (2012) Int J Syst and Evol Microbiol v. 62, p. 654-664
0.00848095	Proteobacteria	Alphaproteobacteria	Rhizobiales	Beijerinckiaceae	Methylovirgula	known methylotroph; putative methanotroph, isolated from decaying wood	Vorob'ev et al (2019) Int J Syst Evol Microb v. 59 p. 2538-2545; Gwak et al (2022) PNAS v. 119 e2114799119
0.00784427	Acidobacteria	Acidobacteriia	Acidobacteriales	Acidobacteriaceae_(Subgroup_1)	Bryocella	acidophilic; co-cultured with methanotrophs; preferred growth substrates are heteropolysaccharides of plant and microbial origin, such as pectin, lichenan, fucoidan, and gellan gum	Dedysh et al. (2012) Int J Syst and Evol Microbiol v. 62, p. 654-664
0.0076892	Cyanobacteria	Oxyphotobacteria	NA	NA	NA	-
0.00734316	Actinobacteria	Thermoleophilia	Solirubrobacterales	Solirubrobacteraceae	Conexibacter	aerobic, one species C. arvalis can degrade aesculin, a glycoside found in some trees	Monciardini et al (2003), Seki et al (2012) Int J Syst Evol Microbiol
0.0073185	Proteobacteria	Alphaproteobacteria	Sphingomonadales	Sphingomonadaceae	Sphingomonas	aeroic, plant-associated	Huang et al (2012), Yan et al (2018), Rivas et al (2004) Int J Syst Evol Microbiol; Takeuchi et al (1995) Int J Syst Bacteriol
0.00681912	Actinobacteria	Thermoleophilia	Solirubrobacterales	Solirubrobacteraceae	Conexibacter	aerobic, one species C. arvalis can degrade aesculin, a glycoside found in some trees	Monciardini et al (2003), Seki et al (2012) Int J Syst Evol Microbiol
0.00674296	Proteobacteria	Alphaproteobacteria	Acetobacterales	Acetobacteraceae	Acidisoma	acidophilic, two species were isolated from rotting wood (A. silvae and A. cellulosilytica) and can degrade starch, pectin, and cellulose, other two were isolated from wetlands	Mieszkin et al (2021) Microorganisms, Belova et al (2009) Int J Syst Evol Microbiol
0.00624847	Acidobacteria	Acidobacteriia	Acidobacteriales	Acidobacteriaceae_(Subgroup_1)	Acidipila	aerobic, acidophilic, isolated from acid mine drainage and acid soil	Okamura et al (2011) FEMS Microbiol Letters, v. 317, p. 138-142
0.00622899	Acidobacteria	Acidobacteriia	Acidobacteriales	Acidobacteriaceae_(Subgroup_1)	Edaphobacter	acidophilic; many isolates from soil; one E. aggregans was isolated from a co-culture with methanotrophs	Want et al (2016), Xia et al (2018), Koch et al (2008), Belova et al (2018)

## Sheet: Snag 4
R271 Average	Phylum	Class	Order	Family	Genus	Relevant Info	Citation
0.0104026	Acidobacteria	Acidobacteriia	Acidobacteriales	Acidobacteriaceae_(Subgroup_1)	Edaphobacter	acidophilic; many isolates from soil; one E. aggregans was isolated from a co-culture with methanotrophs	Want et al (2016), Xia et al (2018), Koch et al (2008), Belova et al (2018)
0.00612756	Proteobacteria	Alphaproteobacteria	Acetobacterales	Acetobacteraceae	Acidisoma	acidophilic, two species were isolated from rotting wood (A. silvae and A. cellulosilytica) and can degrade starch, pectin, and cellulose, other two were isolated from wetlands	Mieszkin et al (2021) Microorganisms, Belova et al (2009) Int J Syst Evol Microbiol
0.0244526	Actinobacteria	Actinobacteria	Frankiales	Acidothermaceae	Acidothermus	acidophilic, cellulolytic, aerobic bacteria	Mohagheghi et al (1986) Int J Syst Bacteriol v. 336, p. 435-443
0.00190838	Acidobacteria	Acidobacteriia	Acidobacteriales	Acidobacteriaceae_(Subgroup_1)	Granulicella	aerobic, capable of hydrolyzing pectin, xylan, laminarin, lichenan, and starch, acidophilic	Pankratov and Dedysh (2010) Int J Syst Bacteriol v. 60, p. 2951-2959
9.41445e-06	Proteobacteria	Gammaproteobacteria	Betaproteobacteriales	Burkholderiaceae	Mycoavidus	aerobic or microaerophilic; endohyphal bacterium supporting presence/importance of fungi in rotting wood	Ohshima et al (2016) Int J Syst Evol Microbiol v. 66, p. 2052-2057
0.00393243	Proteobacteria	Alphaproteobacteria	Acetobacterales	Acetobacteraceae	Acidisoma	acidophilic, two species were isolated from rotting wood (A. silvae and A. cellulosilytica) and can degrade starch, pectin, and cellulose, other two were isolated from wetlands	Mieszkin et al (2021) Microorganisms, Belova et al (2009) Int J Syst Evol Microbiol
0.000721709	Acidobacteria	Acidobacteriia	Acidobacteriales	Acidobacteriaceae_(Subgroup_1)	Acidipila	aerobic, acidophilic, isolated from acid mine drainage and acid soil	Okamura et al (2011) FEMS Microbiol Letters, v. 317, p. 138-142
0.00317411	Acidobacteria	Acidobacteriia	Solibacterales	Solibacteraceae_(Subgroup_3)	Bryobacter	strictly aerobic, acidotolerant, preferred growth substrates are sugars released from decomp of Sphagnum moss	Kulichevskaya et al. (2010) Int J Syst Evol Microbiol v. 60, p. 301-306
0.000170853	Acidobacteria	Acidobacteriia	Acidobacteriales	Acidobacteriaceae_(Subgroup_1)	NA	-
0.00247592	Planctomycetes	Phycisphaerae	Tepidisphaerales	WD2101_soil_group	NA	-
0.00220127	Acidobacteria	Acidobacteriia	Solibacterales	Solibacteraceae_(Subgroup_3)	Bryobacter	strictly aerobic, acidotolerant, preferred growth substrates are sugars released from decomp of Sphagnum moss	Kulichevskaya et al. (2010) Int J Syst Evol Microbiol v. 60, p. 301-306
0.00014856	Acidobacteria	Acidobacteriia	Acidobacteriales	Acidobacteriaceae_(Subgroup_1)	Bryocella	acidophilic; co-cultured with methanotrophs; preferred growth substrates are heteropolysaccharides of plant and microbial origin, such as pectin, lichenan, fucoidan, and gellan gum	Dedysh et al. (2012) Int J Syst and Evol Microbiol v. 62, p. 654-664
0.000966299	Actinobacteria	Acidimicrobiia	IMCC26256	NA	NA	-
0.00263891	Actinobacteria	Actinobacteria	Frankiales	Acidothermaceae	Acidothermus	acidophilic, cellulolytic, aerobic bacteria	Mohagheghi et al (1986) Int J Syst Bacteriol v. 336, p. 435-443
0.000728537	Acidobacteria	Acidobacteriia	Acidobacteriales	Acidobacteriaceae_(Subgroup_1)	Bryocella	acidophilic; co-cultured with methanotrophs; preferred growth substrates are heteropolysaccharides of plant and microbial origin, such as pectin, lichenan, fucoidan, and gellan gum	Dedysh et al. (2012) Int J Syst and Evol Microbiol v. 62, p. 654-664
0.000592034	Actinobacteria	Actinobacteria	Frankiales	Acidothermaceae	Acidothermus	acidophilic, cellulolytic, aerobic bacteria	Mohagheghi et al (1986) Int J Syst Bacteriol v. 336, p. 435-443
0.00405907	Proteobacteria	Alphaproteobacteria	Elsterales	NA	NA	-
0.00272748	Proteobacteria	Alphaproteobacteria	Acetobacterales	Acetobacteraceae	Acidisphaera	aerobic, acidophilic, produce BChl (phototroph), isolated from acidic hot springs and mine drainage	Hiraishi et al (2000) Int J Syst Evol Microbiol, v. 50, p.1539-1546
0.00208521	Proteobacteria	Alphaproteobacteria	Rhizobiales	Beijerinckiaceae	Methylovirgula	known methylotroph; putative methanotroph, isolated from decaying wood	Vorob'ev et al (2019) Int J Syst Evol Microb v. 59 p. 2538-2545; Gwak et al (2022) PNAS v. 119 e2114799119
0.00292434	Actinobacteria	Thermoleophilia	Solirubrobacterales	Solirubrobacteraceae	Conexibacter	aerobic, one species C. arvalis can degrade aesculin, a glycoside found in some trees	Monciardini et al (2003), Seki et al (2012) Int J Syst Evol Microbiol

## Sheet: Snag 5
R279 Average	Phylum	Class	Order	Family	Genus	Relevant Info	Citation
0.0269057	Actinobacteria	Actinobacteria	Frankiales	Acidothermaceae	Acidothermus	acidophilic, cellulolytic, aerobic bacteria	Mohagheghi et al (1986) Int J Syst Bacteriol v. 336, p. 435-443
0.0250269	Actinobacteria	Actinobacteria	Frankiales	Acidothermaceae	Acidothermus	acidophilic, cellulolytic, aerobic bacteria	Mohagheghi et al (1986) Int J Syst Bacteriol v. 336, p. 435-443
0.0216989	Proteobacteria	Alphaproteobacteria	Acetobacterales	Acetobacteraceae	Acidisphaera	aerobic, acidophilic, produce BChl (phototroph), isolated from acidic hot springs and mine drainage	Hiraishi et al (2000) Int J Syst Evol Microbiol, v. 50, p.1539-1546
0.0209365	Proteobacteria	Alphaproteobacteria	Acetobacterales	Acetobacteraceae	Acidisphaera	aerobic, acidophilic, produce BChl (phototroph), isolated from acidic hot springs and mine drainage	Hiraishi et al (2000) Int J Syst Evol Microbiol, v. 50, p.1539-1546
0.0173949	Proteobacteria	Alphaproteobacteria	Elsterales	NA	NA	-
0.0158794	Acidobacteria	Acidobacteriia	Solibacterales	Solibacteraceae_(Subgroup_3)	Bryobacter	strictly aerobic, acidotolerant, preferred growth substrates are sugars released from decomp of Sphagnum moss	Kulichevskaya et al. (2010) Int J Syst Evol Microbiol v. 60, p. 301-306
0.0156113	Proteobacteria	Alphaproteobacteria	Acetobacterales	Acetobacteraceae	Acidisoma	acidophilic, two species were isolated from rotting wood (A. silvae and A. cellulosilytica) and can degrade starch, pectin, and cellulose, other two were isolated from wetlands	Mieszkin et al (2021) Microorganisms, Belova et al (2009) Int J Syst Evol Microbiol
0.0153181	Proteobacteria	Alphaproteobacteria	Acetobacterales	Acetobacteraceae	Acidisoma	acidophilic, two species were isolated from rotting wood (A. silvae and A. cellulosilytica) and can degrade starch, pectin, and cellulose, other two were isolated from wetlands	Mieszkin et al (2021) Microorganisms, Belova et al (2009) Int J Syst Evol Microbiol
0.0147877	Acidobacteria	Acidobacteriia	Acidobacteriales	Acidobacteriaceae_(Subgroup_1)	Granulicella	aerobic, capable of hydrolyzing pectin, xylan, laminarin, lichenan, and starch, acidophilic	Pankratov and Dedysh (2010) Int J Syst Bacteriol v. 60, p. 2951-2959
0.0142464	Acidobacteria	Acidobacteriia	Acidobacteriales	Acidobacteriaceae_(Subgroup_1)	Granulicella	aerobic, capable of hydrolyzing pectin, xylan, laminarin, lichenan, and starch, acidophilic	Pankratov and Dedysh (2010) Int J Syst Bacteriol v. 60, p. 2951-2959
0.0140766	Acidobacteria	Acidobacteriia	Acidobacteriales	Acidobacteriaceae_(Subgroup_1)	Edaphobacter	acidophilic; many isolates from soil; one E. aggregans was isolated from a co-culture with methanotrophs	Want et al (2016), Xia et al (2018), Koch et al (2008), Belova et al (2018)
0.0134819	Acidobacteria	Acidobacteriia	Acidobacteriales	Acidobacteriaceae_(Subgroup_1)	Acidipila	aerobic, acidophilic, isolated from acid mine drainage and acid soil	Okamura et al (2011) FEMS Microbiol Letters, v. 317, p. 138-142
0.0129958	Actinobacteria	Thermoleophilia	Solirubrobacterales	Solirubrobacteraceae	Conexibacter	aerobic, one species C. arvalis can degrade aesculin, a glycoside found in some trees	Monciardini et al (2003), Seki et al (2012) Int J Syst Evol Microbiol
0.0121327	Acidobacteria	Acidobacteriia	Acidobacteriales	Acidobacteriaceae_(Subgroup_1)	Occallatibacter	aerobic, moderately acidic pH optimum, isolated from soil	Foesel et al (2016) Int J Syst Evol Microbiol, v.66, p. 219-229
0.0115677	Acidobacteria	Acidobacteriia	Acidobacteriales	Acidobacteriaceae_(Subgroup_1)	Bryocella	acidophilic; co-cultured with methanotrophs; preferred growth substrates are heteropolysaccharides of plant and microbial origin, such as pectin, lichenan, fucoidan, and gellan gum	Dedysh et al. (2012) Int J Syst and Evol Microbiol v. 62, p. 654-664
0.0114021	Acidobacteria	Acidobacteriia	Acidobacteriales	Acidobacteriaceae_(Subgroup_1)	Bryocella	acidophilic; co-cultured with methanotrophs; preferred growth substrates are heteropolysaccharides of plant and microbial origin, such as pectin, lichenan, fucoidan, and gellan gum	Dedysh et al. (2012) Int J Syst and Evol Microbiol v. 62, p. 654-664
0.00910969	Acidobacteria	Acidobacteriia	Acidobacteriales	Acidobacteriaceae_(Subgroup_1)	NA	-
0.0090063	Proteobacteria	Gammaproteobacteria	Diplorickettsiales	Diplorickettsiaceae	NA	-
0.00874598	Actinobacteria	Acidimicrobiia	IMCC26256	NA	NA	-
0.00811043	Acidobacteria	Acidobacteriia	Solibacterales	Solibacteraceae_(Subgroup_3)	Bryobacter	strictly aerobic, acidotolerant, preferred growth substrates are sugars released from decomp of Sphagnum moss	Kulichevskaya et al. (2010) Int J Syst Evol Microbiol v. 60, p. 301-306

## Sheet: Snag 6
R286 Average	Phylum	Class	Order	Family	Genus	Relevant Info	Citation
0.0604624	Proteobacteria	Alphaproteobacteria	Acetobacterales	Acetobacteraceae	Acidisoma	acidophilic, two species were isolated from rotting wood (A. silvae and A. cellulosilytica) and can degrade starch, pectin, and cellulose, other two were isolated from wetlands	Mieszkin et al (2021) Microorganisms, Belova et al (2009) Int J Syst Evol Microbiol
0.0218227	Proteobacteria	Alphaproteobacteria	Rhizobiales	Beijerinckiaceae	Methylovirgula	known methylotroph; putative methanotroph, isolated from decaying wood	Vorob'ev et al (2019) Int J Syst Evol Microb v. 59 p. 2538-2545; Gwak et al (2022) PNAS v. 119 e2114799119
0.0185749	Acidobacteria	Acidobacteriia	Acidobacteriales	Acidobacteriaceae_(Subgroup_1)	Acidipila	aerobic, acidophilic, isolated from acid mine drainage and acid soil	Okamura et al (2011) FEMS Microbiol Letters, v. 317, p. 138-142
0.0180556	Acidobacteria	Acidobacteriia	Acidobacteriales	Acidobacteriaceae_(Subgroup_1)	Edaphobacter	acidophilic; many isolates from soil; one E. aggregans was isolated from a co-culture with methanotrophs	Want et al (2016), Xia et al (2018), Koch et al (2008), Belova et al (2018)
0.0122282	Proteobacteria	Alphaproteobacteria	Acetobacterales	Acetobacteraceae	Acidisoma	acidophilic, two species were isolated from rotting wood (A. silvae and A. cellulosilytica) and can degrade starch, pectin, and cellulose, other two were isolated from wetlands	Mieszkin et al (2021) Microorganisms, Belova et al (2009) Int J Syst Evol Microbiol
0.0117765	Proteobacteria	Gammaproteobacteria	Enterobacteriales	Enterobacteriaceae	NA	-
0.0112579	Cyanobacteria	Oxyphotobacteria	NA	NA	NA	-
0.011198	Proteobacteria	Alphaproteobacteria	Acetobacterales	Acetobacteraceae	Acidisoma	acidophilic, two species were isolated from rotting wood (A. silvae and A. cellulosilytica) and can degrade starch, pectin, and cellulose, other two were isolated from wetlands	Mieszkin et al (2021) Microorganisms, Belova et al (2009) Int J Syst Evol Microbiol
0.0110086	Proteobacteria	Alphaproteobacteria	Acetobacterales	Acetobacteraceae	Acidisphaera	aerobic, acidophilic, produce BChl (phototroph), isolated from acidic hot springs and mine drainage	Hiraishi et al (2000) Int J Syst Evol Microbiol, v. 50, p.1539-1546
0.0105578	Proteobacteria	Alphaproteobacteria	Acetobacterales	Acetobacteraceae	Endobacter	aerobic, legume nodule endophyte	Ramirez-Bahena et al (2013) Int J Syst Evol Microbiol v. 73, p. 1760-1765
0.0101793	Acidobacteria	Acidobacteriia	Acidobacteriales	Acidobacteriaceae_(Subgroup_1)	Granulicella	aerobic, capable of hydrolyzing pectin, xylan, laminarin, lichenan, and starch, acidophilic	Pankratov and Dedysh (2010) Int J Syst Bacteriol v. 60, p. 2951-2959
0.0100153	Acidobacteria	Acidobacteriia	Acidobacteriales	Acidobacteriaceae_(Subgroup_1)	NA	-
0.00917436	Proteobacteria	Alphaproteobacteria	Elsterales	NA	NA	-
0.00869771	Proteobacteria	Alphaproteobacteria	Acetobacterales	Acetobacteraceae	Acidisphaera	aerobic, acidophilic, produce BChl (phototroph), isolated from acidic hot springs and mine drainage	Hiraishi et al (2000) Int J Syst Evol Microbiol, v. 50, p.1539-1546
0.00853901	Proteobacteria	Alphaproteobacteria	Acetobacterales	Acetobacteraceae	Acidisoma	acidophilic, two species were isolated from rotting wood (A. silvae and A. cellulosilytica) and can degrade starch, pectin, and cellulose, other two were isolated from wetlands	Mieszkin et al (2021) Microorganisms, Belova et al (2009) Int J Syst Evol Microbiol
0.00786425	Acidobacteria	Acidobacteriia	Acidobacteriales	Acidobacteriaceae_(Subgroup_1)	Acidipila	aerobic, acidophilic, isolated from acid mine drainage and acid soil	Okamura et al (2011) FEMS Microbiol Letters, v. 317, p. 138-142
0.00725334	Proteobacteria	Alphaproteobacteria	Acetobacterales	Acetobacteraceae	NA	-
0.00690634	Actinobacteria	Thermoleophilia	Solirubrobacterales	Solirubrobacteraceae	Conexibacter	aerobic, one species C. arvalis can degrade aesculin, a glycoside found in some trees	Monciardini et al (2003), Seki et al (2012) Int J Syst Evol Microbiol
0.00684661	Acidobacteria	Acidobacteriia	Acidobacteriales	Acidobacteriaceae_(Subgroup_1)	NA	-
0.00671649	Actinobacteria	Actinobacteria	Frankiales	Acidothermaceae	Acidothermus	acidophilic, cellulolytic, aerobic bacteria	Mohagheghi et al (1986) Int J Syst Bacteriol v. 336, p. 435-443

## Sheet: Snag 7
R81 Average	Phylum	Class	Order	Family	Genus	Relevant Info	Citation
0.0199543	Bacteroidetes	Bacteroidia	Chitinophagales	Chitinophagaceae	Haoranjiania	aerobic or facultative aerobes, isolated from sewage sludge, Sphingobacteriales order	Zhang et al (2016) Int J Syst Evol Microbiol, v. 66, p. 4686-4691
0.0167437	Acidobacteria	Acidobacteriia	Acidobacteriales	Acidobacteriaceae_(Subgroup_1)	Granulicella	aerobic, capable of hydrolyzing pectin, xylan, laminarin, lichenan, and starch, acidophilic	Pankratov and Dedysh (2010) Int J Syst Bacteriol v. 60, p. 2951-2959
0.0157631	Acidobacteria	Acidobacteriia	Acidobacteriales	Acidobacteriaceae_(Subgroup_1)	Terracidiphilus	coniferous forest soil isolate, capable of degrading plant derived biopolymers	Garcia-Fraile et al (2016) Appl Environ Microbiol v. 82, p. 560-569
0.0154018	Bacteroidetes	Bacteroidia	Chitinophagales	Chitinophagaceae	Haoranjiania	aerobic or facultative aerobes, isolated from sewage sludge, Sphingobacteriales order
0.0105965	Bacteroidetes	Bacteroidia	Cytophagales	Microscillaceae	NA	-
0.0104077	Proteobacteria	Gammaproteobacteria	Betaproteobacteriales	Burkholderiaceae	Mycoavidus	aerobic or microaerophilic; endohyphal bacterium supporting presence/importance of fungi in rotting wood	Ohshima et al (2016) Int J Syst Evol Microbiol v. 66, p. 2052-2057
0.0099706	Proteobacteria	Alphaproteobacteria	Micropepsales	Micropepsaceae	NA	-
0.00881122	Proteobacteria	Alphaproteobacteria	Micropepsales	Micropepsaceae	NA	-
0.00845021	Bacteroidetes	Bacteroidia	Chitinophagales	Chitinophagaceae	Haoranjiania	aerobic or facultative aerobes, isolated from sewage sludge, Sphingobacteriales order
0.00802567	Bacteroidetes	Bacteroidia	Chitinophagales	Chitinophagaceae	Sediminibacterium	aerobic or facultative anaerobes, isolated from sewage sediment and soils	Kim et al (2013), Song et al (2017) Int J Syst Evol Microbiol; Wu et al (2021) Archives of Microbiol
0.00788027	Proteobacteria	Alphaproteobacteria	Rhodospirillales	Magnetospirillaceae	NA	-
0.00773849	Proteobacteria	Alphaproteobacteria	Rhizobiales	Hyphomicrobiaceae	Hyphomicrobium	aerobes and facultative anaerobes, obligate and facultative methylotrophs	Martineau et al (2013), McDonald et al (2001), Int J Syst Evol Microbiol; Xu et al (2021) Archives of Microbiol; Urakami et al (1995) Int J Syst Bacteriol; Izumi et al (1982) J Fermentation Technol
0.00769877	Acidobacteria	Acidobacteriia	Acidobacteriales	Acidobacteriaceae_(Subgroup_1)	Terriglobus	aerobic, broadly distributed in soils & also found in freshwaters	Manniston et al (2011), Pascual et al (2015), Baik et al (2013), Whang et al (2014) Int J Syst Evol Microbiol
0.00764295	Acidobacteria	Subgroup_6	NA	NA	NA	-
0.00757788	Acidobacteria	Acidobacteriia	Acidobacteriales	Acidobacteriaceae_(Subgroup_1)	Acidipila	aerobic, acidophilic, isolated from acid mine drainage and acid soil	Okamura et al (2011) FEMS Microbiol Letters, v. 317, p. 138-142
0.00643606	Proteobacteria	Alphaproteobacteria	Rhodospirillales	Magnetospirillaceae	Telmatospirillum	facultative anaerobic, acidotolerant, isolated from methanogenic consortia from fen	Sizova et al (2007) Systematic and Applied Microbiology
0.00636778	Actinobacteria	Actinobacteria	Micrococcales	Microbacteriaceae	NA	-
0.00594387	Actinobacteria	Actinobacteria	Frankiales	Acidothermaceae	Acidothermus	acidophilic, cellulolytic, aerobic bacteria	Mohagheghi et al (1986) Int J Syst Bacteriol v. 336, p. 435-443
0.00559005	Proteobacteria	Alphaproteobacteria	Acetobacterales	Acetobacteraceae	Endobacter	aerobic, legume nodule endophyte (alfalfa)	Ramirez-Bahena et al (2013) Int J Syst Evol Microbiol, v. 63, p. 1760-1765
0.00528205	Bacteroidetes	Bacteroidia	Chitinophagales	Chitinophagaceae	Sediminibacterium	aerobic or facultative anaerobes, isolated from sewage sediment and soils	Kim et al (2013), Song et al (2017) Int J Syst Evol Microbiol; Wu et al (2021) Archives of Microbiol

## Sheet: Snag 8
RMJ1 Average	Phylum	Class	Order	Family	Genus	Relevant Info	Citation
0.0253938	Acidobacteria	Acidobacteriia	Solibacterales	Solibacteraceae_(Subgroup_3)	Bryobacter	strictly aerobic, acidotolerant, preferred growth substrates are sugars released from decomp of Sphagnum moss	Kulichevskaya et al. (2010) Int J Syst Evol Microbiol v. 60, p. 301-306
0.0227492	Acidobacteria	Acidobacteriia	Acidobacteriales	Acidobacteriaceae_(Subgroup_1)	Granulicella	aerobic, capable of hydrolyzing pectin, xylan, laminarin, lichenan, and starch, acidophilic	Pankratov and Dedysh (2010) Int J Syst Bacteriol v. 60, p. 2951-2959
0.0189546	Proteobacteria	Alphaproteobacteria	Acetobacterales	Acetobacteraceae	Acidocella	acid tolearant, A. aluminiidurans was isolated from a grass, two species high are Al (aluminiidurans) and Ni (aromatica) tolerant	Kimoto et al (2010), Okamoto et al (2017) Int J Syst Evol Microbiol; Jones et al (2013) Extremophiles
0.0115991	Actinobacteria	Thermoleophilia	Solirubrobacterales	Solirubrobacteraceae	Conexibacter	aerobic, one species C. arvalis can degrade aesculin, a glycoside found in some trees	Monciardini et al (2003), Seki et al (2012) Int J Syst Evol Microbiol
0.0112235	Acidobacteria	Acidobacteriia	Acidobacteriales	Acidobacteriaceae_(Subgroup_1)	Bryocella	acidophilic; co-cultured with methanotrophs; preferred growth substrates are heteropolysaccharides of plant and microbial origin, such as pectin, lichenan, fucoidan, and gellan gum	Dedysh et al. (2012) Int J Syst and Evol Microbiol v. 62, p. 654-664
0.0109197	Actinobacteria	Actinobacteria	Corynebacteriales	Mycobacteriaceae	Mycobacterium	have been isolated from plants, most often with rhizospheres, less frequent in stems/seeds	Bouam et al (2018) Scientific Reports, v. 8, 9309
0.0099865	Actinobacteria	Acidimicrobiia	IMCC26256	NA	NA	-
0.0095917	Actinobacteria	Actinobacteria	Frankiales	Acidothermaceae	Acidothermus	acidophilic, cellulolytic, aerobic bacteria	Mohagheghi et al (1986) Int J Syst Bacteriol v. 336, p. 435-443
0.00929887	Actinobacteria	Actinobacteria	Frankiales	Acidothermaceae	Acidothermus	acidophilic, cellulolytic, aerobic bacteria	Mohagheghi et al (1986) Int J Syst Bacteriol v. 336, p. 435-443
0.00917532	Actinobacteria	Acidimicrobiia	IMCC26256	NA	NA	-
0.00851123	Actinobacteria	Actinobacteria	Frankiales	Acidothermaceae	Acidothermus	acidophilic, cellulolytic, aerobic bacteria	Mohagheghi et al (1986) Int J Syst Bacteriol v. 336, p. 435-443
0.0082412	Planctomycetes	Phycisphaerae	Tepidisphaerales	WD2101_soil_group	NA	-
0.00819069	Acidobacteria	Acidobacteriia	Acidobacteriales	Acidobacteriaceae_(Subgroup_1)	Granulicella	aerobic, capable of hydrolyzing pectin, xylan, laminarin, lichenan, and starch, acidophilic	Pankratov and Dedysh (2010) Int J Syst Bacteriol v. 60, p. 2951-2959
0.00816254	Acidobacteria	Acidobacteriia	Acidobacteriales	Acidobacteriaceae_(Subgroup_1)	NA	-
0.00792379	Proteobacteria	Alphaproteobacteria	Acetobacterales	Acetobacteraceae	Acidisoma	acidophilic, two species were isolated from rotting wood (A. silvae and A. cellulosilytica) and can degrade starch, pectin, and cellulose, other two were isolated from wetlands	Mieszkin et al (2021) Microorganisms, Belova et al (2009) Int J Syst Evol Microbiol
0.00788931	Acidobacteria	Acidobacteriia	Acidobacteriales	Acidobacteriaceae_(Subgroup_1)	Edaphobacter	acidophilic; many isolates from soil; one E. aggregans was isolated from a co-culture with methanotrophs	Want et al (2016), Xia et al (2018), Koch et al (2008), Belova et al (2018)
0.00739385	Acidobacteria	Acidobacteriia	Acidobacteriales	Acidobacteriaceae_(Subgroup_1)	Bryocella	acidophilic; co-cultured with methanotrophs; preferred growth substrates are heteropolysaccharides of plant and microbial origin, such as pectin, lichenan, fucoidan, and gellan gum	Dedysh et al. (2012) Int J Syst and Evol Microbiol v. 62, p. 654-664
0.00714967	Actinobacteria	Thermoleophilia	Solirubrobacterales	Solirubrobacteraceae	Conexibacter	aerobic, one species C. arvalis can degrade aesculin, a glycoside found in some trees	Monciardini et al (2003), Seki et al (2012) Int J Syst Evol Microbiol
0.00697396	Acidobacteria	Acidobacteriia	Acidobacteriales	Acidobacteriaceae_(Subgroup_1)	Granulicella	aerobic, capable of hydrolyzing pectin, xylan, laminarin, lichenan, and starch, acidophilic	Pankratov and Dedysh (2010) Int J Syst Bacteriol v. 60, p. 2951-2959
0.00691473	Actinobacteria	Actinobacteria	Frankiales	Acidothermaceae	Acidothermus	acidophilic, cellulolytic, aerobic bacteria	Mohagheghi et al (1986) Int J Syst Bacteriol v. 336, p. 435-443

## Sheet: Snag 9
RMJ2 Average	Phylum	Class	Order	Family	Genus	Relevant Info	Citation
0.0241912	Actinobacteria	Actinobacteria	Micrococcales	Microbacteriaceae	Gryllotalpicola	aerobic, isolated from insect guts and soils	Kim et al (2012), Moon et al (2014), Cho et al (2020) Int J Syst Evol Microbiol
0.0178647	Acidobacteria	Acidobacteriia	Solibacterales	Solibacteraceae_(Subgroup_3)	Bryobacter	strictly aerobic, acidotolerant, preferred growth substrates are sugars released from decomp of Sphagnum moss	Kulichevskaya et al. (2010) Int J Syst Evol Microbiol v. 60, p. 301-306
0.0173864	Acidobacteria	Acidobacteriia	Acidobacteriales	Acidobacteriaceae_(Subgroup_1)	NA	-
0.0155436	Acidobacteria	Acidobacteriia	Acidobacteriales	Acidobacteriaceae_(Subgroup_1)	Granulicella	aerobic, capable of hydrolyzing pectin, xylan, laminarin, lichenan, and starch, acidophilic	Pankratov and Dedysh (2010) Int J Syst Bacteriol v. 60, p. 2951-2959
0.0139467	Actinobacteria	Actinobacteria	Micrococcales	Microbacteriaceae	Gryllotalpicola	aerobic, isolated from insect guts and soils	Kim et al (2012), Moon et al (2014), Cho et al (2020) Int J Syst Evol Microbiol
0.0137458	Proteobacteria	Alphaproteobacteria	Acetobacterales	Acetobacteraceae	Acidisoma	acidophilic, two species were isolated from rotting wood (A. silvae and A. cellulosilytica) and can degrade starch, pectin, and cellulose, other two were isolated from wetlands	Mieszkin et al (2021) Microorganisms, Belova et al (2009) Int J Syst Evol Microbiol
0.0132355	Acidobacteria	Acidobacteriia	Acidobacteriales	Acidobacteriaceae_(Subgroup_1)	Acidipila	aerobic, acidophilic, isolated from acid mine drainage and acid soil	Okamura et al (2011) FEMS Microbiol Letters, v. 317, p. 138-142
0.0126481	Actinobacteria	Actinobacteria	Micrococcales	Microbacteriaceae	NA	-
0.0124671	Acidobacteria	Acidobacteriia	Acidobacteriales	Acidobacteriaceae_(Subgroup_1)	NA	-
0.0118433	Acidobacteria	Acidobacteriia	Acidobacteriales	Acidobacteriaceae_(Subgroup_1)	Bryocella	acidophilic; co-cultured with methanotrophs; preferred growth substrates are heteropolysaccharides of plant and microbial origin, such as pectin, lichenan, fucoidan, and gellan gum	Dedysh et al. (2012) Int J Syst and Evol Microbiol v. 62, p. 654-664
0.0117982	Acidobacteria	Acidobacteriia	Acidobacteriales	Acidobacteriaceae_(Subgroup_1)	Edaphobacter	acidophilic; many isolates from soil; one E. aggregans was isolated from a co-culture with methanotrophs	Want et al (2016), Xia et al (2018), Koch et al (2008), Belova et al (2018)
0.0104249	Acidobacteria	Acidobacteriia	Acidobacteriales	Acidobacteriaceae_(Subgroup_1)	Granulicella	aerobic, capable of hydrolyzing pectin, xylan, laminarin, lichenan, and starch, acidophilic	Pankratov and Dedysh (2010) Int J Syst Bacteriol v. 60, p. 2951-2959
0.0100347	Acidobacteria	Acidobacteriia	Acidobacteriales	Acidobacteriaceae_(Subgroup_1)	Acidipila	aerobic, acidophilic, isolated from acid mine drainage and acid soil	Okamura et al (2011) FEMS Microbiol Letters, v. 317, p. 138-142
0.00974569	Proteobacteria	Alphaproteobacteria	Acetobacterales	Acetobacteraceae	Acidisoma	acidophilic, two species were isolated from rotting wood (A. silvae and A. cellulosilytica) and can degrade starch, pectin, and cellulose, other two were isolated from wetlands	Mieszkin et al (2021) Microorganisms, Belova et al (2009) Int J Syst Evol Microbiol
0.00929137	Actinobacteria	Actinobacteria	Micrococcales	Microbacteriaceae	Humibacter	aerobic, plant and wood associated, as well as soils (one cave!), one species (ginsenosidimutans) has a ginsenoside	Choi et al (2022), Kim et al (2105), Lin et al (2017), Lee (2013) Int J Syst Evol Microbiol
0.00918427	Acidobacteria	Acidobacteriia	Acidobacteriales	Acidobacteriaceae_(Subgroup_1)	Granulicella	aerobic, capable of hydrolyzing pectin, xylan, laminarin, lichenan, and starch, acidophilic	Pankratov and Dedysh (2010) Int J Syst Bacteriol v. 60, p. 2951-2959
0.00858633	Actinobacteria	Actinobacteria	Micrococcales	Microbacteriaceae	Gryllotalpicola	aerobic, isolated from insect guts and soils	Kim et al (2012), Moon et al (2014), Cho et al (2020) Int J Syst Evol Microbiol
0.00816772	Planctomycetes	Phycisphaerae	Tepidisphaerales	WD2101_soil_group	NA	-
0.00754095	Acidobacteria	Acidobacteriia	Acidobacteriales	Acidobacteriaceae_(Subgroup_1)	Acidipila	aerobic, acidophilic, isolated from acid mine drainage and acid soil	Okamura et al (2011) FEMS Microbiol Letters, v. 317, p. 138-142
0.00734984	Acidobacteria	Acidobacteriia	Acidobacteriales	Acidobacteriaceae_(Subgroup_1)	Bryocella	acidophilic; co-cultured with methanotrophs; preferred growth substrates are heteropolysaccharides of plant and microbial origin, such as pectin, lichenan, fucoidan, and gellan gum	Dedysh et al. (2012) Int J Syst and Evol Microbiol v. 62, p. 654-664

## Sheet: Snag 10
RMJ3 Average	Kingdom	Phylum	Class	Order	Family	Genus	Relevant Info	Citation
0.0213464	Bacteria	Acidobacteria	Acidobacteriia	Acidobacteriales	Acidobacteriaceae_(Subgroup_1)	Edaphobacter	acidophilic; many isolates from soil; one E. aggregans was isolated from a co-culture with methanotrophs	Want et al (2016), Xia et al (2018), Koch et al (2008), Belova et al (2018)
0.0199762	Bacteria	Acidobacteria	Acidobacteriia	Solibacterales	Solibacteraceae_(Subgroup_3)	Bryobacter	strictly aerobic, acidotolerant, preferred growth substrates are sugars released from decomp of Sphagnum moss	Kulichevskaya et al. (2010) Int J Syst Evol Microbiol v. 60, p. 301-306
0.0184206	Bacteria	Acidobacteria	Acidobacteriia	Acidobacteriales	Acidobacteriaceae_(Subgroup_1)	Acidipila	aerobic, acidophilic, isolated from acid mine drainage and acid soil	Okamura et al (2011) FEMS Microbiol Letters, v. 317, p. 138-142
0.016287	Bacteria	Proteobacteria	Alphaproteobacteria	Acetobacterales	Acetobacteraceae	Acidisoma	acidophilic, two species were isolated from rotting wood (A. silvae and A. cellulosilytica) and can degrade starch, pectin, and cellulose, other two were isolated from wetlands	Mieszkin et al (2021) Microorganisms, Belova et al (2009) Int J Syst Evol Microbiol
0.0133082	Bacteria	Actinobacteria	Thermoleophilia	Solirubrobacterales	Solirubrobacteraceae	Conexibacter	aerobic, one species C. arvalis can degrade aesculin, a glycoside found in some trees	Monciardini et al (2003), Seki et al (2012) Int J Syst Evol Microbiol
0.0125648	Bacteria	Acidobacteria	Acidobacteriia	Solibacterales	Solibacteraceae_(Subgroup_3)	Bryobacter	strictly aerobic, acidotolerant, preferred growth substrates are sugars released from decomp of Sphagnum moss	Kulichevskaya et al. (2010) Int J Syst Evol Microbiol v. 60, p. 301-306
0.0122547	Bacteria	Acidobacteria	Acidobacteriia	Acidobacteriales	Acidobacteriaceae_(Subgroup_1)	Acidipila	aerobic, acidophilic, isolated from acid mine drainage and acid soil	Okamura et al (2011) FEMS Microbiol Letters, v. 317, p. 138-142
0.0121328	Bacteria	Proteobacteria	Alphaproteobacteria	Acetobacterales	Acetobacteraceae	Acidisoma	acidophilic, two species were isolated from rotting wood (A. silvae and A. cellulosilytica) and can degrade starch, pectin, and cellulose, other two were isolated from wetlands	Mieszkin et al (2021) Microorganisms, Belova et al (2009) Int J Syst Evol Microbiol
0.0104013	Bacteria	Acidobacteria	Acidobacteriia	Acidobacteriales	Acidobacteriaceae_(Subgroup_1)	NA	-
0.00950415	Bacteria	Actinobacteria	Acidimicrobiia	IMCC26256	NA	NA	-
0.0092345	Bacteria	Actinobacteria	Actinobacteria	Frankiales	Acidothermaceae	Acidothermus	acidophilic, cellulolytic, aerobic bacteria	Mohagheghi et al (1986) Int J Syst Bacteriol v. 336, p. 435-443
0.0088557	Bacteria	Proteobacteria	Alphaproteobacteria	Acetobacterales	Acetobacteraceae	Acidisphaera	aerobic, acidophilic, produce BChl (phototroph), isolated from acidic hot springs and mine drainage	Hiraishi et al (2000) Int J Syst Evol Microbiol, v. 50, p.1539-1546
0.00810495	Bacteria	Verrucomicrobia	Verrucomicrobiae	Methylacidiphilales	Methylacidiphilaceae	NA	all cultivated genera are known methanotrophs	Picone et al (2021) Frontiers; Mohammadi et al (2017) ISME J; Dunfield et al (2007) Nature; Hou et al (2008) Biology Direct; Islam et al (2008) PNAS
0.00736583	Bacteria	Proteobacteria	Alphaproteobacteria	Acetobacterales	Acetobacteraceae	Acidisoma	acidophilic, two species were isolated from rotting wood (A. silvae and A. cellulosilytica) and can degrade starch, pectin, and cellulose, other two were isolated from wetlands	Mieszkin et al (2021) Microorganisms, Belova et al (2009) Int J Syst Evol Microbiol
0.00711563	Bacteria	Acidobacteria	Acidobacteriia	Acidobacteriales	Acidobacteriaceae_(Subgroup_1)	Granulicella	aerobic, capable of hydrolyzing pectin, xylan, laminarin, lichenan, and starch, acidophilic	Pankratov and Dedysh (2010) Int J Syst Bacteriol v. 60, p. 2951-2959
0.00680061	Bacteria	Proteobacteria	Alphaproteobacteria	Rhizobiales	Beijerinckiaceae	Methylovirgula	known methylotroph; putative methanotroph, isolated from decaying wood	Vorob'ev et al (2019) Int J Syst Evol Microb v. 59 p. 2538-2545; Gwak et al (2022) PNAS v. 119 e2114799119
0.00679135	Bacteria	Proteobacteria	Alphaproteobacteria	Acetobacterales	Acetobacteraceae	Acidisoma	acidophilic, two species were isolated from rotting wood (A. silvae and A. cellulosilytica) and can degrade starch, pectin, and cellulose, other two were isolated from wetlands	Mieszkin et al (2021) Microorganisms, Belova et al (2009) Int J Syst Evol Microbiol
0.00666792	Bacteria	Actinobacteria	Thermoleophilia	Solirubrobacterales	Solirubrobacteraceae	Conexibacter	aerobic, one species C. arvalis can degrade aesculin, a glycoside found in some trees	Monciardini et al (2003), Seki et al (2012) Int J Syst Evol Microbiol
0.00651149	Bacteria	Actinobacteria	Actinobacteria	Frankiales	Acidothermaceae	Acidothermus	acidophilic, cellulolytic, aerobic bacteria	Mohagheghi et al (1986) Int J Syst Bacteriol v. 336, p. 435-443
0.00592164	Bacteria	Actinobacteria	Thermoleophilia	Solirubrobacterales	Solirubrobacteraceae	Conexibacter	aerobic, one species C. arvalis can degrade aesculin, a glycoside found in some trees	Monciardini et al (2003), Seki et al (2012) Int J Syst Evol Microbiol
